# Supplementary material for: Dissecting the function of the DNMT2-homolog (DNMA) in Dictyostelium discoideum
Source: G3 (Bethesda). 2025 Jul 4;15(9):jkaf152. doi: 10.1093/g3journal/jkaf152 (PMC12405889; doi:10.1093/g3journal/jkaf152)
Supplement: jkaf152_Supplementary_Data [file jkaf152_supplementary_data.zip]

Archive with 14 entries (14 files):
- Figure_S10_G3-2025-406015.pdf
- Figure_S11_G3-2025-406015.pdf
- Figure_S1_G3-2025-406015.pdf
- Figure_S2_G3-2025-406015.pdf
- Figure_S3_G3-2025-406015.pdf
- Figure_S4_G3-2025-406015.pdf
- Figure_S5_G3-2025-406015.pdf
- Figure_S6_G3-2025-406015.pdf
- Figure_S7_G3-2025-406015.pdf
- Figure_S8_G3-2025-406015.pdf
- Figure_S9_G3-2025-406015.pdf
- Supplemental_Material_Legends_G3-2025-406015.docx
- Table_S1_G3-2025-406015.pdf
- Table_S2_G3-2025-406015.pdf
